# Supplementary material for: A Mendelian randomization study of genetic liability to post-traumatic stress disorder and risk of ischemic stroke
Source: Transl Psychiatry. 2023 Jul 1;13:237. doi: 10.1038/s41398-023-02542-y (PMC10313806; doi:10.1038/s41398-023-02542-y)
Supplement: Supplementary file 1 — Supplementary Tables [file 41398_2023_2542_MOESM1_ESM.xlsx]

## Sheet: Overview
ST1:Sample sizes and descriptive characteristics of participants
ST2: Instrumental variables (IVs) for PTSD Avoidance genetic liability on ischemic stroke in African ancestry group
ST3:Instumental variables (IVs) for PTSD case control genetic liability on ischemic stroke in African ancestry group
ST4:Instumental variables (IVs) for PTSD Hyperarousal genetic liability on ischemic stroke in African ancestry group
ST5: Instrumental variables (IVs) for PTSD PCL-Total genetic liability on ischemic stroke in African ancestry group
ST6: Instrumental variables (IVs) for PTSD Reexperiencing genetic liability on ischemic stroke in African ancestry group
ST7: MR estimates for PTSD Avoidance against Ischemic stroke in African ancestry group
ST8: MR estimates for PTSD case control against Ischemic stroke in African ancestry group
ST9: MR estimates for PTSD Hyperarousal against Ischemic stroke in African ancestry group
ST10: MR estimates for PTSD PCL-Total against Ischemic stroke in African ancestry group
ST11: MR estimates for PTSD Reexperiencing against Ischemic stroke in African ancestry group
ST12: Instrumental variables (IVs) for PTSD Avoidance genetic liability on ischemic stroke in European ancestry group
ST13:Instumental variables (IVs) for PTSD case control genetic liability on ischemic stroke in European ancestry group
ST14:Instumental variables (IVs) for PTSD Hyperarousal genetic liability on ischemic stroke in European ancestry group
ST15: Instrumental variables (IVs) for PTSD PCL-Total genetic liability on ischemic stroke in European ancestry group
ST16: Instrumental variables (IVs) for PTSD Reexperiencing genetic liability on ischemic stroke in European ancestry group
ST17: MR estimates for PTSD Avoidance against Ischemic stroke in European ancestry group
ST18: MR estimates for PTSD case control against Ischemic stroke in European ancestry group
ST19: MR estimates for PTSD Hyperarousal against Ischemic stroke in European ancestry group
ST20: MR estimates for PTSD PCL-Total against Ischemic stroke in European ancestry group
ST21: MR estimates for PTSD Reexperiencing against Ischemic stroke in European ancestry group
ST22:Pleitropy and Heterogeineity results
ST23: Instumental variables (IVs) for ischemic stroke on genetic liability PTSD Avoidance in African ancestry group
ST24: Instrumental variables (IVs) for ischemic stroke on genetic liability PTSD Case control in African ancestry
ST25: Instrumental variables (IVs) for ischemic stroke on genetic liability PTSD HYPERAROUSAL in African ancestry
ST26: Instrumental variables (IVs) for ischemic stroke on genetic liability PTSD pcl in African ancestry
ST27: Instrumental variables (IVs) for ischemic stroke on genetic liability PTSD reexpereiencing African ancestry
ST28: Instrumental variables (IVs) for ischemic stroke on genetic liability PTSD Avoidance in European ancestry group
ST29: Instrumental variables (IVs) for ischemic stroke on genetic liability PTSD case-control in European ancestry
ST30: Instrumental variables (IVs) for ischemic stroke on genetic liability PTSD hyperarousal in European ancestry gro
ST31: Instrumental variables (IVs) for ischemic stroke on genetic liability PTSD pcl in European ancestry group
ST32: Instrumental variables (IVs) for ischemic stroke on genetic liability PTSD reexperiencing in European ancestry group
ST33: MR estimates for ischemic stroke on genetic liability PTSD Avoidance in African ancestry group
ST34: MR estimates for ischemic stroke on genetic liability PTSD case-control in African ancestry group
ST35: MR estimates for ischemic stroke on genetic liability PTSD hyperarousal in African ancestry group
ST36: MR estimates for ischemic stroke on genetic liability PTSD pcl in African ancestry group
ST37: MR estimates for ischemic stroke on genetic liability PTSD reexperiencing in African ancestry group
ST38: MR estimates for ischemic stroke on genetic liability PTSD Avoidance in European ancestry group
ST39: MR estimates for ischemic stroke on genetic liability PTSD case-control in European ancestry group
ST40: MR estimates for ischemic stroke on genetic liability PTSD hyperarousal in European ancestry group
ST41: MR estimates for ischemic stroke on genetic liability PTSD pcl in European ancestry group
ST42: MR estimates for ischemic stroke on genetic liability PTSD reexperiencing in European ancestry group
ST43: Colocalization results
ST44: Sensitivity analysis assuming genome wide significant instruments
N: Number of samples
R: Variance explained
F: F-statistics
EAF: Effect allele freqeuncy
b: beta
se: standard error
pval: P-Value
lo_ci: lower confidence interval
up_ci: Upper confidence interval
or: odd ratio
or_lci95: odd ratio lower confidence interval
or_uci95:odd ratio upper confidence interval

## Sheet: ST1
ST1:Sample sizes and descriptive characteristics of participants
	European Ancestry			African Ancestry
	Case	Control	All	Case	Control	All
﻿N	﻿36301	﻿178107	﻿214408	﻿11920	﻿39116	﻿51036
﻿Mean age (years)	﻿58.29	﻿67.19	﻿65.68	﻿57.07	﻿59.91	﻿59.25
﻿Female	﻿6.6%	﻿5.2%	﻿5.6%	﻿12.0%	﻿10.8%	﻿11.1%
﻿Combat exposure:
﻿Exposed to combat	﻿40.0%	﻿25.0%	﻿27.5%	﻿23.9%	﻿9.4%	﻿12.8%
﻿Not exposed to combat	﻿5.8%	﻿34.1%	﻿29.3%	﻿5.2%	﻿18.1%	﻿15.1%
﻿Unknown exposure to combat	﻿54.2%	﻿40.9%	﻿43.1%	﻿70.9%	﻿72.5%	﻿72.1%
Demographic characteristics of COMPASS
	COMPASS (Stroke)
Cohort size, N	22051
Male (%)	28.5
Age at enrolment, mean	58.8
BMI (Kg/m2)	29.8
T2D (%)	3734

## Sheet: ST2
ST2: Instumental variables (IVs) for PTSD Avoidance genetic liability on ischemic stroke in African ancestry group
SNP	effect_allele.exposure	other_allele.exposure	effect_allele.outcome	other_allele.outcome	beta.exposure	beta.outcome	eaf.exposure	eaf.outcome	se.outcome	pval.outcome	pval.exposure	z.exposure	se.exposure	N	R	F
rs1075228	T	A	T	A	-0.4211	0.0146	0.2055	0.803	0.0374	0.6961	2.404e-07	-5.16503	0.081529	25414	0.0579037	173.488
rs113742959	C	T	C	T	0.8673	0.0485	0.9549	0.0529	0.0726	0.5043	1.557e-07	5.24569	0.165336	25414	0.0647893	195.548
rs115779480	A	G	A	G	1.382	-0.1008	0.0173	0.0286	0.1349	0.4549	4.213e-07	5.05907	0.273173	25414	0.0649401	196.035
rs11847563	T	C	T	C	0.4496	-0.0534	0.2693	0.2676	0.0349	0.1262	2.56e-07	5.15326	0.0872458	25414	0.0795533	243.96
rs11913781	T	C	T	C	1.1033	0.024	0.0243	0.0288	0.1038	0.8175	2.315e-07	5.17208	0.213318	25414	0.0577218	172.91
rs147307434	A	G	A	G	1.8964	-0.0888	0.014	0.0241	0.1434	0.5356	2.358e-08	5.58345	0.339647	25414	0.0992876	311.149
rs1963691	T	C	T	C	-0.479	-0.0341	0.1709	0.1749	0.0398	0.3923	1.978e-07	-5.20139	0.0920907	25414	0.0650205	196.294
rs59510772	A	G	A	G	0.4417	0.0381	0.2544	0.2751	0.0344	0.2672	3.872e-07	5.07515	0.087032	25414	0.074013	225.612
rs7953556	T	C	T	C	0.5322	-0.0632	0.1333	0.169	0.041	0.1235	6.045e-08	5.41746	0.0982378	25414	0.0654453	197.667
Power: 100%

## Sheet: ST3
ST3:Instumental variables (IVs) for PTSD case control genetic liability on ischemic stroke in African ancestry group
SNP	effect_allele.exposure	other_allele.exposure	effect_allele.outcome	other_allele.outcome	beta.exposure	beta.outcome	eaf.exposure	eaf.outcome	pval.outcome	se.exposure	pval.exposure	N	R	F
rs112149412	A	G	A	G	0.4046	0.0155	0.015	0.0296	0.892	0.0683	3.192e-09	51036	0.00483737	62.0139
rs141124603	A	C	A	C	-0.3482	-0.0826	0.9857	0.9614	0.5132	0.0661	1.392e-07	51036	0.00341797	43.7552
rs191011961	T	G	T	G	-0.4454	-0.0139	0.9888	0.9494	0.8803	0.0834	9.213e-08	51036	0.00439397	56.3045
rs4684090	A	G	A	G	-0.2093	0.0209	0.9589	0.9569	0.7862	0.038	3.593e-08	51036	0.0034529	44.2038
Power: 100%

## Sheet: ST4
ST4:Instumental variables (IVs) for PTSD Hyperarousal genetic liability on ischemic stroke in African ancestry group
SNP	effect_allele.exposure	other_allele.exposure	effect_allele.outcome	other_allele.outcome	beta.exposure	beta.outcome	eaf.exposure	eaf.outcome	se.outcome	pval.outcome	se.exposure	pval.exposure	N	R	F
rs548087468	C	G	C	G	-0.7913	-0.0146	0.9687	0.9194	0.0924	0.8742	0.1555	3.583e-07	25521	0.0759409	1048.56
rs61985769	A	G	A	G	-0.59	0.1118	0.923	0.9052	0.0543	0.03955	0.1056	2.295e-08	25522	0.0989593	1401.35
	Power: 100%

## Sheet: ST5
ST5: Instumental variables (IVs) for PTSD PCL-Total genetic liability on ischemic stroke in African ancestry group
SNP	effect_allele.exposure	other_allele.exposure	effect_allele.outcome	other_allele.outcome	beta.exposure	beta.outcome	eaf.exposure	eaf.outcome	se.outcome	pval.outcome	se.exposure	pval.exposure	N	R	F
rs11847563	T	C	T	C	1.1437	-0.0534	0.2693	0.2676	0.0349	0.1262	0.2208	2.227e-07	25318	0.51479	66021.9
rs147307434	A	G	A	G	4.4606	-0.0888	0.014	0.0241	0.1434	0.5356	0.8559	1.869e-07	25318	0.549315	75846.7
rs61985769	A	G	A	G	-1.7315	0.1118	0.9229	0.9052	0.0543	0.03955	0.3435	4.644e-07	25318	0.426662	46308.6
Power: 100%

## Sheet: ST6
ST6: Instumental variables (IVs) for PTSD Reexperiencing genetic liability on ischemic stroke in African ancestry group
SNP	effect_allele.exposure	other_allele.exposure	effect_allele.outcome	other_allele.outcome	beta.exposure	beta.outcome	eaf.exposure	eaf.outcome	se.outcome	pval.outcome	pval.exposure	z.exposure	se.exposure	N	R	F
rs116375868	T	A	T	A	-0.7484	-0.0256	0.9605	0.0501	0.0766	0.7379	4.369e-07	-5.05213	0.148135	25414	0.0425003	375.956
rs57125812	A	C	A	C	0.2957	0.0023	0.3952	0.4366	0.0547	0.9667	3.003e-07	5.12326	0.0577172	25414	0.0417986	369.477
rs77094119	C	T	C	T	0.8416	-0.1311	0.9708	0.0563	0.085	0.1227	3.064e-07	5.11947	0.164392	25414	0.0401563	354.354
Power: 100%

## Sheet: ST7
ST7: MR estimates for PTSD Avoidancel against Ischemic stroke in African ancestry group
method	nsnp	b	se	pval	lo_ci	up_ci	or	or_lci95	or_uci95
MR Egger	8	-0.0320997	0.081124	0.706022	-0.191103	0.126903	0.96841	0.826048	1.13531
Weighted median	8	-0.013083	0.0380875	0.731225	-0.0877345	0.0615686	0.987002	0.916004	1.0635
Inverse variance weighted	8	-0.0174567	0.0306548	0.569045	-0.0775401	0.0426268	0.982695	0.92539	1.04355
Simple mode	8	0.0535562	0.0742854	0.494307	-0.0920431	0.199156	1.05502	0.912066	1.22037
Weighted mode	8	0.056527	0.0750463	0.475877	-0.0905637	0.203618	1.05816	0.913416	1.22583

## Sheet: ST8
ST8: MR estimates for PTSD case control against Ischemic stroke in African ancestry group
method	nsnp	b	se	pval	lo_ci	up_ci	or	or_lci95	or_uci95
MR Egger	4	0.178538	0.473118	0.742184	-0.748774	1.10585	1.19547	0.472946	3.02179
Weighted median	4	0.0337216	0.163869	0.836959	-0.287461	0.354904	1.0343	0.750166	1.42604
Inverse variance weighted	4	0.0446882	0.140378	0.750225	-0.230452	0.319829	1.0457	0.794174	1.37689
Simple mode	4	0.0220645	0.209048	0.922603	-0.38767	0.431799	1.02231	0.678636	1.54003
Weighted mode	4	0.029464	0.195075	0.889529	-0.352884	0.411812	1.0299	0.702659	1.50955

## Sheet: ST9
ST9: MR estimates for PTSD Hyperarousal against Ischemic stroke in African ancestry group
method	nsnp	b	se	pval	lo_ci	up_ci	or	or_lci95	or_uci95
Wald ratio	1	-0.189492	0.0920339	0.0395008	-0.369878	-0.00910508	0.82738	0.690819	0.990936

[truncated: 35 more sheets: ST10, ST11, ST12, S13, ST14, ST15, ST16, ST17, ST18, ST19, ST20, ST21, ST22, ST23, ST24, ST25, ST26, ST27, ST28, ST29 …]
